# Supplementary material for: Alkaloids from Marine Fungi: Promising Antimicrobials
Source: Antibiotics (Basel). 2020 Jun 18;9(6):340. doi: 10.3390/antibiotics9060340 (PMC7345139; doi:10.3390/antibiotics9060340)
Supplement: Supplementary file 1 [file antibiotics-09-00340-s001.zip]

Archive with 2 entries (2 files):
- Supplementary Figure S1_Biosynthesis gene clusters.docx
- Supplementary Table S1_Novel antimicrobial alkaloids.docx
